# Supplementary material for: Prenatal diagnosis of fetuses with ultrasound anomalies by whole-exome sequencing in Luoyang city, China
Source: Front Genet. 2024 Jan 22;14:1301439. doi: 10.3389/fgene.2023.1301439 (PMC10838985; doi:10.3389/fgene.2023.1301439)
Supplement: Supplementary file 3 [file Table1.XLSX]

## Sheet: Sheet1
Case	Age	Gestational weeks	Ethnicity	Known consanguinity	Karyotyping	chromosomal microarray analysis
1	29	23W+2	Han nationality	NO	NO	YES
2	30	18W	Han nationality	NO	NO	YES
3	37	24W	Han nationality	NO	YES	YES
4	24	25W	Han nationality	NO	YES	YES
5	23	28W+1	Han nationality	NO	NO	YES
6	30	19W	Han nationality	NO	YES	YES
7	26	24W+6	Han nationality	NO	YES	YES
8	28	14W	Han nationality	NO	NO	YES
9	37	23W+5	Han nationality	NO	YES	YES
10	26	19W	Han nationality	NO	YES	YES
11	28	12W+6	Han nationality	NO	YES	YES
12	32	24W	Han nationality	NO	NO	YES
13	32	21W	Han nationality	NO	NO	YES
14	25	21W	Han nationality	NO	YES	YES
15	39	19W+6	Han nationality	NO	YES	YES
16	31	23W+4	Han nationality	NO	YES	YES
17	31	25W	Han nationality	NO	NO	YES
18	24	25W+4	Han nationality	NO	NO	YES
19	34	25W+4	Han nationality	NO	NO	YES
20	32	29W+3	Han nationality	NO	NO	YES
21	30	24W+3	Han nationality	NO	NO	YES
22	28	33W	Han nationality	NO	YES	YES
23	33	23W	Han nationality	NO	YES	YES
24	34	19W+4	Han nationality	NO	YES	YES
25	34	18W	Han nationality	NO	YES	YES
26	34	19W	Han nationality	NO	YES	YES
27	27	30W+2	Han nationality	NO	NO	YES
28	38	23W	Han nationality	NO	YES	YES
29	27	25W	Han nationality	NO	YES	YES
30	34	23W	Han nationality	NO	YES	YES
31	34	21W+1	Han nationality	NO	YES	YES
32	25	11W+4	Han nationality	NO	YES	YES
33	35	23W	Han nationality	NO	YES	YES
34	21	18W	Han nationality	NO	YES	YES
35	33	25W	Han nationality	NO	YES	YES
36	22	18W+2	Han nationality	NO	YES	YES
37	34	23W+2	Han nationality	NO	YES	YES
38	31	19W	Han nationality	NO	YES	YES
39	31	33W	Han nationality	NO	YES	YES
40	27	25W+5	Han nationality	NO	NO	YES
41	30	22W	Han nationality	NO	NO	YES
42	26	19W	Han nationality	NO	YES	YES
43	22	26W	Han nationality	NO	NO	YES
44	28	23W+3	Han nationality	NO	NO	YES
45	33	18W	Han nationality	NO	YES	YES
46	29	24W+5	Han nationality	NO	YES	YES
47	26	28W	Han nationality	NO	YES	YES
48	35	19W+5	Han nationality	NO	YES	YES
49	33	12W+2	Han nationality	NO	YES	YES
50	27	25W	Han nationality	NO	YES	YES
51	26	29W+2	Han nationality	NO	NO	YES
52	29	30W+3	Han nationality	NO	NO	YES
53	32	32W+4	Han nationality	NO	NO	YES
54	29	24W+4	Han nationality	NO	YES	YES
55	29	29W	Han nationality	NO	YES	YES
56	29	30W+6	Han nationality	NO	NO	YES
57	21	29W	Han nationality	NO	NO	YES
58	31	29W+	Han nationality	NO	NO	YES
59	27	19W	Han nationality	NO	YES	YES
60	27	28W	Han nationality	NO	NO	YES
